# Supplementary material for: The Application of Gamma-Range Auditory Steady-State Responses in Animal Models: A Semi-Structured Literature Review
Source: Brain Sci. 2025 Oct 28;15(11):1159. doi: 10.3390/brainsci15111159 (PMC12650100; doi:10.3390/brainsci15111159)
Supplement: Supplementary file 1 [file brainsci-15-01159-s001.zip]

Archive with 1 entries (1 files):
- brainsci-3926548-supplementary.pdf
